# Supplementary material for: Tailoring Interfacial Adhesion between PBAT Matrix and PTFE-Modified Microcrystalline Cellulose Additive for Advanced Composites
Source: Polymers (Basel). 2022 May 12;14(10):1973. doi: 10.3390/polym14101973 (PMC9145506; doi:10.3390/polym14101973)
Supplement: Supplementary file 1 [file polymers-14-01973-s001.zip]

Archive with 1 entries (1 files):
- polymers-1721330-supplementary.pdf
